# Supplementary material for: Neural tracking of speech mental imagery during rhythmic inner counting
Source: eLife. 2019 Oct 22;8:e48971. doi: 10.7554/eLife.48971 (PMC6805153; doi:10.7554/eLife.48971)
Supplement: Figure 1—source data 1. [file elife-48971-fig1-data1.xlsx]

## Sheet: Sheet1
Freqency	Imagery_power	Imagery_power_SE	Baseline_power	Baseline_power_SE
0.533381	20.2116	0.37763	20.6199	0.357397
0.622278	19.6993	0.370888	19.9664	0.299131
0.711174	19.1425	0.416946	19.0639	0.335257
0.800071	20.0059	0.418184	19.0004	0.338527
0.888968	17.7411	0.406427	18.0293	0.364569
0.977865	17.7971	0.479769	17.5085	0.385596
1.06676	17.1176	0.473782	17.4769	0.338931
1.15566	16.0209	0.497752	16.5736	0.359875
1.24456	15.5073	0.390728	16.3378	0.323157
1.33345	15.4285	0.402342	16.0575	0.359711
1.42235	14.9363	0.403318	15.0856	0.302281
1.51125	14.329	0.37315	14.9229	0.370797
1.60014	15.0026	0.409397	14.6566	0.315544
1.68904	13.764	0.428043	14.2993	0.336491
1.77794	13.3583	0.409097	13.9871	0.404485
1.86683	13.4377	0.392644	13.4993	0.339745
1.95573	12.9761	0.393762	13.594	0.289983
2.04463	12.7408	0.447937	13.1361	0.355708
2.13352	12.9094	0.439758	12.614	0.364305
2.22242	12.5796	0.371511	12.0007	0.346545
2.31132	12.5441	0.361109	12.6748	0.316078
2.40021	12.8762	0.31471	12.2072	0.328073
2.48911	11.6594	0.384139	11.8765	0.346157
2.57801	11.157	0.376237	11.7927	0.38167
2.6669	11.7094	0.48501	11.3987	0.418468
2.7558	11.2515	0.368131	11.5071	0.405996
2.8447	11.2571	0.358372	11.2236	0.316753
2.93359	10.8203	0.40799	11.1526	0.350113
3.02249	11.1654	0.2965	11.5188	0.318407
3.11139	10.8175	0.344333	11.1392	0.341948
3.20028	11.6656	0.509806	10.8562	0.319091
3.28918	10.4618	0.353079	11.0868	0.307211
3.37808	10.2644	0.427966	10.7691	0.362332
3.46697	10.3911	0.343509	10.1027	0.300114
3.55587	10.3662	0.33667	10.5325	0.327298
3.64477	9.85753	0.327373	10.7759	0.384
3.73367	10.3791	0.49168	10.4863	0.333589
3.82256	10.5145	0.503176	10.081	0.357641
3.91146	11.0463	0.478441	11.0387	0.337398
4.00036	17.6005	0.550582	18.022	0.567756
4.08925	10.3117	0.401736	10.8669	0.356961
4.17815	10.5098	0.361951	10.11	0.332968
4.26705	10.2375	0.389567	10.0982	0.429121
4.35594	9.87738	0.474269	10.1353	0.399728
4.44484	9.66684	0.290858	9.72725	0.338598
4.53374	9.83821	0.386481	10.1885	0.285028
