# Supplementary material for: Neural tracking of speech mental imagery during rhythmic inner counting
Source: eLife. 2019 Oct 22;8:e48971. doi: 10.7554/eLife.48971 (PMC6805153; doi:10.7554/eLife.48971)
Supplement: Figure 2—source data 1. [file elife-48971-fig2-data1.xlsx]

## Sheet: Sheet1
subno	Imagery_0.8Hz_power	Imagery_4Hz_power	Baseline_0.8Hz_power	Baseline_4Hz_power
1	1.3863	4.2338	0.9488	5.0379
2	-0.8922	9.0445	0.7621	6.5836
3	2.662	5.9594	1.4152	9.9641
4	0.5591	7.0765	0.1178	4.9478
5	1.2177	7.3787	-0.4887	9.3328
6	1.5878	7.3955	-2.8011	10.8939
7	0.1772	7.9617	-0.3835	6.8791
8	2.6716	5.5104	0.1719	6.2502
9	1.5716	6.1334	1.4289	7.1558
10	3.2988	3.9183	-0.0341	7.4471
11	0.6435	7.6701	3.3296	9.5435
12	1.1148	9.0686	1.4279	7.3379
13	-0.7254	9.2045	1.2009	9.2631
14	3.7619	6.6773	1.1761	4.3593
15	1.7499	6.1134	1.4348	3.97
16	3.6298	4.6425	-0.48	5.3198
17	0.6418	7.8121	-0.2448	9.297
18	1.3328	7.9703	2.0554	4.722
19	2.8072	5.1924	-1.6594	3.9036
20	2.0848	9.4678	-0.3014	9.1744
