# Supplementary material for: Neural tracking of speech mental imagery during rhythmic inner counting
Source: eLife. 2019 Oct 22;8:e48971. doi: 10.7554/eLife.48971 (PMC6805153; doi:10.7554/eLife.48971)
Supplement: Figure 4—source data 1. [file elife-48971-fig4-data1.xlsx]

## Sheet: Sheet1
ROI_location	Imagery_0.8Hz_average	Imagery_4Hz_average	Baseline_4Hz_average	Imagery_0.8Hz_SE	Imagery_4Hz_SE	Baseline_4Hz_SE
left HG	-0.337328	2.2888	3.33511	0.586409	0.733424	0.475558
left STG	0.991512	2.41755	3.69146	0.52487	0.535225	0.503509
left INS	-0.351719	2.71778	3.24148	0.426164	0.77997	0.471592
left SMG	0.032103	2.89249	3.94948	0.48002	0.731515	0.477872
left PRG	2.41227	1.61831	2.2383	0.56623	0.414649	0.376089
left POG	1.8925	2.51316	3.26845	0.503148	0.474722	0.37792
left IFG	1.92043	1.18586	0.800545	0.602024	0.58934	0.643419
left IOG	1.78827	0.20107	0.0283614	0.336699	0.422611	0.45476
right HG	0.547217	4.33326	4.66792	0.586855	0.485201	0.428092
right STG	0.733313	3.78304	4.37941	0.449395	0.48943	0.397502
right INS	0.44436	2.90577	3.15736	0.671212	0.513354	0.453
right SMG	2.43991	1.50346	2.37461	0.414329	0.687801	0.609905
right PRG	0.458369	2.65728	2.49342	0.518697	0.364546	0.438141
right POG	0.903662	3.74532	4.48206	0.794308	0.458094	0.498138
right MTG	0.76991	3.4422	3.30061	0.556313	0.406023	0.491878
right MFG	0.965994	1.12959	-0.422507	0.404682	0.288186	0.475544
