# Supplementary material for: Neural tracking of speech mental imagery during rhythmic inner counting
Source: eLife. 2019 Oct 22;8:e48971. doi: 10.7554/eLife.48971 (PMC6805153; doi:10.7554/eLife.48971)
Supplement: Figure 5—source data 1. [file elife-48971-fig5-data1.xlsx]

## Sheet: SpectralResponse
Frequency	Subject1_Imagery_operIFG	Subject1_Imagery_mSTG	Subject1_Imagery_pINS	Subject1_Imagery_aSMG_c1	Subject1_Imagery_aSMG_c2	Subject1_Baseline_operIFG	Subject1_Baseline_mSTG	Subject1_Baseline_pINS	Subject1_Baseline_aSMG_c1	Subject1_Baseline_aSMG_c2	Subject2_Imagery_HG_c1	Subject2_Imagery_HG_c2	Subject2_Imagery_HG_c3	Subject2_Imagery_HG_c4	Subject2_Baseline_HG_c1	Subject2_Baseline_HG_c2	Subject2_Baseline_HG_c3	Subject2_Baseline_HG_c4	Subject3_Imagery_mSTG_c1	Subject3_Imagery_mSTG_c2	Subject3_Imagery_mSTG_c3	Subject3_Imagery_mSTG_c4	Subject3_Imagery_mSTG_c5	Subject3_Baseline_mSTG_c1	Subject3_Baseline_mSTG_c2	Subject3_Baseline_mSTG_c3	Subject3_Baseline_mSTG_c4	Subject3_Baseline_mSTG_c5
0.533241	2.92181	0.604291	2.02901	1.1075	-0.319442	-0.92392	1.20985	1.92096	-0.903842	-0.156727	1.12424	0.58041	1.58334	0.0864102	0.960389	0.349818	3.48015	2.35188	-0.24219	-1.14909	-0.936177	-0.427774	-1.05941	2.84808	1.31654	0.754574	-0.0855616	0.677541
0.622114	1.25755	1.86484	1.29541	0.155439	0.452212	-0.917694	-0.658501	0.578911	-0.249337	0.460465	-0.494006	0.416357	1.45663	1.90018	1.54619	0.323029	-0.0250989	1.22533	-0.222626	0.490316	0.133484	-0.0349361	0.0375251	0.774556	0.91009	2.10462	1.58452	0.42216
0.710988	2.31642	-1.39888	0.680902	-0.143287	0.448897	-0.800111	-0.429895	-0.0215179	-0.155751	-0.0470597	1.04907	0.44007	-0.58747	1.78751	-0.0261529	0.814604	3.61897	2.29367	0.381767	-0.397073	1.14038	1.35969	-0.259312	-0.0478935	0.690845	1.88506	3.07601	1.94507
0.799861	11.5229	1.73671	-0.377392	1.40858	1.68057	-0.956408	3.17466	-0.299256	-0.609943	2.09554	1.66275	0.204242	-0.350495	0.111184	0.433865	0.505478	0.467291	2.03821	-0.105122	0.48272	0.872214	0.818413	1.64961	2.49042	3.63954	2.09176	0.988115	1.47923
0.888735	0.293669	-0.640989	-0.33169	0.477599	1.50807	-0.739668	0.564839	-1.16951	-0.0780534	1.21511	0.124035	0.236187	-0.776912	-0.115015	0.526172	2.25037	1.36497	1.74152	-0.419443	0.967404	0.02362	0.0995583	-0.0322122	-0.722775	-0.470885	-0.165525	-0.512953	-1.38186
0.977608	0.629363	-1.00777	0.395531	1.6068	-0.847759	-0.693289	0.607903	0.317908	-0.52542	-1.18573	1.68838	0.235626	1.77057	2.29516	0.0850822	-0.303125	0.823913	0.933041	-1.55555	-1.00064	0.24284	0.807661	-0.196374	0.0595428	0.155509	1.05385	2.03791	0.574286
1.06648	1.53718	-0.306734	0.547065	0.338736	0.489712	-0.814913	-0.00850017	-0.0987813	-0.181945	-0.3946	1.01044	-1.07413	0.239917	-0.252932	0.771901	0.381571	1.60343	1.58265	-1.56089	-0.294928	-1.03077	-0.657156	1.15554	-1.13857	-0.517656	0.430219	-0.0525919	-0.865349
1.15535	1.48813	1.06101	0.724841	1.24414	0.56009	-0.843099	0.407588	0.864813	-0.810956	-0.28633	-0.0223499	-0.542763	1.53495	1.079	1.6367	2.49707	-0.575493	0.883228	-1.25784	-0.379429	-0.579254	-1.31988	-0.237956	-0.775722	-0.0487136	-0.13356	-0.365677	-1.17592
1.24423	0.535266	1.22793	1.56667	0.0133218	-1.21511	-0.67613	0.64412	0.657027	-1.28952	0.8643	0.393196	-0.554625	-0.484918	2.42754	-0.817126	1.26741	0.490018	-0.218472	0.0608666	0.547322	-0.214825	-0.885132	-0.932397	-1.07598	0.705128	0.262852	-0.498106	-0.482792
1.3331	1.43183	-0.89997	-0.5141	1.8437	0.598739	-0.70433	2.00743	0.0745313	-0.614274	-0.848745	-0.876847	-0.327281	1.10852	0.0438675	1.29599	-0.531934	1.17287	-0.135572	-0.463133	-0.883543	-0.311944	0.187395	-0.0641191	0.885729	2.23213	0.810894	1.58205	0.651467
1.42198	1.17611	2.33757	-0.626241	1.59539	2.20447	-0.96701	-0.29459	2.08992	-0.761923	1.08184	0.522389	-1.58437	1.99693	0.663737	-0.237461	0.573296	-0.912008	1.13632	-0.616032	-0.798969	-0.441825	0.157375	-0.304539	-1.28127	-1.34319	-0.064584	0.18197	0.445131
1.51085	0.845291	-0.574392	1.13431	0.967515	-0.818	-0.483386	-0.0540967	-0.843661	-0.779041	1.01474	1.25489	-0.0880572	-0.696992	-0.0468757	-0.230729	-0.800025	-0.959971	0.271924	-0.402041	0.143337	0.282165	0.00548845	-1.20008	0.7302	0.664791	-0.496788	-0.24533	-0.651759
1.59972	1.36038	0.34871	1.35249	2.59886	-0.45336	-0.867258	0.397323	-1.16523	-0.5399	-0.583401	-0.220342	-0.37775	-0.882911	-0.0796397	0.0696908	1.53156	0.72851	-0.163761	1.10016	0.59768	0.983905	1.3515	0.226668	-1.18235	-1.43185	-0.838268	-1.07762	-1.34803
1.6886	0.88396	0.588886	-0.382685	1.21261	-0.379262	-0.807684	0.794044	0.135454	-1.10787	0.798485	0.551831	2.60943	-0.695047	0.176831	-0.712623	0.625437	1.46968	-0.717982	-0.668504	-1.6148	-1.44229	-1.48786	-1.04392	0.997481	-0.140187	0.0461693	-0.49485	-0.182859
1.77747	1.44313	-0.385539	0.258837	0.39523	0.55662	-0.983062	0.442227	1.99894	-0.25208	-1.08643	0.316646	-0.241998	-0.224952	0.237937	-0.808172	0.174722	-1.12217	-0.17705	1.56237	0.721608	0.107266	0.443353	-0.864755	0.416499	-0.832933	-0.428974	-0.677964	0.272712
1.86634	2.55827	-0.876355	0.697062	2.74642	2.11494	-0.813502	1.54913	-1.02504	-0.885255	1.4645	-0.967338	0.284648	1.09009	-0.157051	0.721001	0.317987	-0.299644	-0.492292	-1.84981	-0.363731	-1.07016	-1.05206	-0.908879	0.230865	-0.28567	-0.711019	0.665769	1.41254
1.95522	0.976278	-1.58145	1.24422	0.560389	-1.7639	-1.00452	-1.52772	-1.62388	-1.22902	2.18509	0.269911	1.49753	-0.194277	1.05114	0.337959	-1.03075	1.1817	0.399591	-0.350345	-1.52965	-1.50097	-1.31828	-0.664334	-0.189943	0.451365	0.862374	0.0577018	-1.13377
2.04409	0.350669	0.175422	0.926198	1.88116	1.65209	-0.997024	0.00535975	-0.567498	-1.00688	-0.104514	-1.13723	-1.0757	-0.866714	0.467584	-0.097712	-0.378354	-0.403887	-0.185287	-0.186562	-0.0637989	-0.509827	-1.03233	0.806328	0.593632	-0.490321	0.705016	0.100421	-0.350963
2.13296	0.210417	-0.507054	-0.951367	-0.369317	-0.246569	-1.0254	1.19448	0.852086	-0.501378	0.309977	-0.760705	0.53379	-0.649328	-0.795519	-0.577975	-0.113387	-0.609865	-0.365556	0.159367	-0.418851	-0.142224	-1.03803	-0.0429302	-0.73527	0.195451	0.666156	0.780383	0.986183
2.22184	0.822536	-0.252833	0.937179	1.31287	-1.5321	-0.810491	0.868468	1.15827	-0.233282	-0.103379	0.752127	1.10033	1.1706	0.999813	1.02716	0.478867	-0.7179	-1.10159	0.760271	-0.737617	0.0535062	1.28511	1.03599	-0.678574	-1.71026	-2.02181	-1.59426	0.599586
2.31071	0.0111086	1.71655	-1.61115	0.907213	-0.584021	-0.822642	0.848717	0.722977	-0.403368	-1.01587	0.77893	0.33408	0.484192	1.12052	-0.769259	-0.89157	-0.541077	-0.0523344	0.473084	0.465513	0.424767	-0.428414	-0.260178	0.633444	-0.0746516	-0.0889063	-0.967842	-0.175004
2.39958	1.19185	-0.65432	-0.600845	2.11595	0.759722	-0.860946	0.865792	-0.314316	-1.22466	-1.27525	0.112879	-0.726909	-0.250219	1.00604	-0.699036	-0.474657	-1.2962	-0.439663	0.35086	-0.517388	-0.98506	-1.43701	-0.724976	0.68175	-0.93565	-0.990812	-1.17219	-0.0636943
2.48846	0.857634	0.476186	-0.411158	-0.0110452	-1.75741	-0.769823	-1.69522	-1.04515	-0.597005	0.985495	4.2085	2.76056	-1.11253	-0.790729	-1.18801	0.117478	1.14072	0.603751	0.987113	0.320165	0.219557	0.33113	-0.0556756	-0.420322	0.669256	1.4382	1.39716	1.34854
2.57733	0.0718329	0.122424	-0.143936	0.00129025	0.801943	-1.03305	0.303188	1.57441	-1.306	0.23806	-0.571853	-0.681402	0.565058	-0.269727	0.610339	-0.230928	0.107023	-0.998068	0.335138	1.74206	2.22802	0.0441572	-0.85118	-0.927958	-1.21915	-1.34629	-1.39548	-0.208142
2.6662	-0.0145544	-1.1043	1.65278	1.06516	-0.316244	-0.901012	0.5196	0.161422	0.155372	0.319609	-1.4251	0.72096	0.155039	0.0704121	-0.816038	-1.48046	0.401702	-0.705544	-0.192858	1.91845	0.598432	0.38244	1.15359	1.8438	1.58801	-0.263783	-0.84857	-1.06257
2.75508	0.682186	-0.947016	-0.163942	0.81026	0.259482	-0.770077	-1.17605	-1.25972	-0.566169	-1.04926	0.981745	0.257375	0.316399	-0.468672	-0.417576	-1.55912	-0.608839	-1.72648	-1.12648	-0.744558	-1.42084	-1.53136	-1.80176	1.23301	0.720037	1.37761	1.7856	-0.468388
2.84395	0.621687	0.0635346	0.445611	-0.150228	0.586127	-0.596346	0.328744	1.79778	-0.634795	0.229303	1.41212	-0.440543	-0.670684	-1.16176	-1.41836	0.112457	-0.909712	-1.23143	1.97547	-0.796737	-1.22607	-1.20813	-0.501083	0.392967	-0.966616	-1.09821	-0.242281	0.247749
2.93282	1.02871	2.3616	-0.0102729	0.301496	0.90933	-0.756697	1.12676	-1.04948	-0.277489	-0.178416	0.387597	0.0885167	-0.895368	-0.408864	-0.552197	-0.510772	0.138854	-0.934346	-1.82094	-1.11875	-0.344407	1.57933	1.08332	0.853817	0.247891	0.265822	-0.202521	-0.31434
3.0217	0.431793	-1.26071	-1.24026	1.87804	-1.3761	-0.931699	0.693979	0.922151	-0.170381	-1.12527	-1.33113	0.0425634	-0.55408	-0.848352	-1.25114	0.534683	-0.817833	-0.907442	0.739338	-0.354071	-0.45959	-0.941841	0.0671362	2.30354	2.65246	1.39425	1.41947	0.543192
3.11057	0.694629	-1.10478	0.137358	-0.188621	-1.51951	-0.891769	-1.08592	-0.749153	-0.947465	-1.18574	-1.38474	0.392897	-0.566595	-0.956859	-0.793239	-0.19597	0.114299	-0.790849	-0.71751	0.601655	0.272863	-0.134136	-0.933301	-1.05841	-1.36721	-1.65087	-0.766476	0.670452
3.19944	2.42865	-0.643258	-0.935021	1.26882	0.664019	-0.747341	-0.294389	-0.405499	-0.540909	1.80316	-0.728187	-0.554976	0.189046	-0.972914	-0.676579	-0.623601	-0.745386	-0.112126	-0.88253	-1.90177	-1.38483	-1.04914	-1.15378	2.60385	3.7587	2.62213	0.741518	-0.678981
3.28832	0.0334658	-1.01348	-0.663682	1.56179	0.805697	-0.695431	0.557491	0.547008	-1.18706	0.45479	-1.30288	-1.38533	-0.0417808	0.377254	0.585665	0.0548818	-0.398455	-0.146597	-0.861839	-0.610545	-1.0332	-0.236237	0.344656	0.559978	1.39244	1.49205	2.31821	4.72058
3.37719	0.530273	-0.596817	0.136074	1.02854	-0.825698	-0.873411	-0.34047	-0.342139	-1.15354	0.208188	0.722925	-1.10138	0.33105	-0.103697	0.561495	0.770695	-1.22537	-0.442223	-0.0200771	0.35662	0.179253	-0.287953	-0.203473	0.46329	-0.715117	-0.293917	0.637127	0.812875
3.46606	0.669638	-1.63349	-1.248	0.573227	1.44438	-0.990261	-1.24078	1.43345	-1.13102	-1.52363	0.948241	0.102293	-0.452107	-0.307343	-1.08834	0.416251	-1.00784	-0.765497	-0.304029	-0.345674	-0.883969	0.248044	-0.125778	-0.267598	0.215478	-0.580844	-0.379912	0.787243
3.55494	0.26397	0.52159	-0.295839	0.317688	-0.813825	-0.973948	-0.863647	-1.02565	-1.20611	-0.128946	1.27324	0.912695	-0.713787	2.32031	-0.0181388	-0.697932	-0.254912	-0.136951	0.198641	1.2972	1.64844	0.9317	1.27204	0.277025	0.997766	0.622863	1.17886	0.159815
3.64381	0.134006	0.329928	1.10183	0.0784815	-0.728207	-0.713435	0.946876	-0.192023	-1.51813	-1.43337	1.92782	0.640894	-0.344292	-0.502169	-1.32434	-0.406064	-1.4927	-0.828583	-0.318115	0.0667934	-0.202807	-0.184501	-0.121268	2.76352	1.62687	1.18089	1.72344	2.30545
3.73269	0.338428	-0.705069	-1.18969	1.04281	-0.0726474	-0.847825	-0.720111	-1.50751	-1.03584	-0.0683024	-0.174125	-0.201251	-0.543722	-0.276125	0.362284	-1.43906	-0.483414	-0.0582082	0.256839	-0.539709	-0.357537	-0.911405	-1.61959	-0.452652	0.834534	2.38749	1.29753	-0.334904
3.82156	1.08321	0.256559	-0.679553	0.145412	1.05247	-1.10744	0.471577	-0.239634	-0.225889	-2.00893	0.868892	3.53783	1.26109	-0.752769	-0.0961861	-0.878694	-1.12072	-0.774093	-1.65015	-0.26796	0.0955008	0.14074	-0.320628	-0.681642	-0.350653	-0.322754	-0.36999	-0.360066
3.91043	0.723585	-0.0944739	-0.316084	-0.13199	0.367918	-0.944807	1.07272	0.27663	-0.942287	0.830433	0.473773	-0.657014	-0.49829	-1.19401	-1.13246	-0.594622	-0.953254	-0.859822	0.137072	0.0020173	-0.423873	0.0597054	0.316883	-1.25102	-0.0727245	-0.646207	-1.07572	-1.39017
3.99931	1.12901	6.33775	22.3272	4.5642	7.3917	-0.628257	14.6284	22.1928	-0.709474	9.56328	9.2904	10.8087	3.70487	9.16199	10.1331	10.947	5.00095	5.985	8.57224	6.68986	1.88939	-0.0568474	-0.347101	19.4663	12.7905	7.76325	5.33949	5.72222
4.08818	0.991459	-0.600538	0.272425	0.790136	-0.12419	-1.05143	-1.67117	-0.497875	-1.05363	0.388713	0.465218	0.614739	-0.658394	1.83622	0.0813255	-0.084648	-0.64807	-1.11287	-0.740715	-0.936784	-0.423724	-0.134619	0.124471	0.692022	-0.0796558	-1.09732	-1.16392	-0.165558
4.17705	-0.347092	-1.10312	0.241539	-0.883313	-1.00726	-0.919364	-1.30793	-1.70877	-1.00497	-1.35144	0.567394	0.809424	-0.137145	-0.956664	-0.231048	-1.10672	-0.398702	-0.683747	-0.28333	-0.594673	-0.0831638	0.764139	1.37855	-0.141621	0.313887	0.57311	0.438874	1.57984
4.26593	0.745254	2.26183	0.591326	0.542374	-0.245993	-0.738509	-0.253321	-0.347022	-1.24269	0.0907	-0.924329	-0.774292	-0.721104	-0.162735	-0.677563	-0.606916	-0.364572	1.12895	1.29137	1.04563	2.12772	1.12032	0.054435	-0.620074	-0.345093	-0.431643	-0.413851	1.18692
4.3548	0.863868	1.22541	-0.71404	0.892986	-1.26737	-0.94723	-0.523896	-0.745384	-1.09408	1.54087	-0.671785	-1.98861	1.21368	-0.34218	-1.98988	-0.602677	0.214191	-0.631026	-0.368946	-0.199382	0.134934	0.234162	0.244235	-0.373411	-0.377806	-0.0943918	-0.396422	1.15851
4.44367	0.258833	-1.10485	-1.39132	0.233413	-0.0585178	-1.01262	0.845404	-0.950445	-1.04547	-0.326017	-1.08463	0.416076	-0.363917	-0.96639	-0.929802	-1.34551	-0.692586	-0.571048	0.728603	-0.621403	-1.23382	0.191127	-1.03739	-0.120501	-0.474093	-0.81344	0.137417	-0.886105
4.53255	0.384461	-1.15704	-2.34591	-0.387376	1.38532	-0.947541	-0.516459	-0.791661	-0.888247	-0.366212	-0.467649	-0.610494	0.163295	-1.51618	-1.24344	-1.28106	-0.512175	-1.62762	-0.842736	0.370828	0.613393	-0.89879	-1.02356	-0.268122	-0.562174	-1.22312	-1.229	-0.583106

## Sheet: TimeCourse_operIFG
Amplitue_operIFG_Imagery	Amplitue_operIFG_Baseline
-0.173855	-0.0106677
0.0961107	0.0425229
0.32199	0.0612091
0.493204	0.0557813
0.585512	0.0445079
0.572447	0.031629
0.442235	0.0387782
0.197411	0.0834176
-0.144911	0.0966744
-0.530509	0.0609204
-0.755498	-0.0291947
-0.934178	-0.16452
-1.07701	-0.294352
-1.19305	-0.379713
-1.27429	-0.389305
-1.3124	-0.373252
-1.30362	-0.35542
-1.25442	-0.343636
-1.14456	-0.352629
-0.978698	-0.369928
-0.789867	-0.313139
-0.586232	-0.187405
-0.392074	0.0137053
-0.194426	0.200162
-0.0185522	0.310715
0.0931013	0.319409
0.0931319	0.221136
-0.0311957	0.0307998
-0.266849	-0.197739
-0.562981	-0.394436
-0.808006	-0.491233
-1.0013	-0.521137
-1.14347	-0.531707
-1.24784	-0.553279
-1.26081	-0.605739
-1.15956	-0.639559
-1.10376	-0.645602
-1.12555	-0.619948
-1.21682	-0.585276
-1.27762	-0.541298
-1.37425	-0.537033
-1.47233	-0.539611
-1.57191	-0.50761
-1.65527	-0.497487
-1.67583	-0.473575
-1.59431	-0.367777
-1.37371	-0.202876
-1.16196	-0.0608783
-0.986217	0.0313357
-0.821939	0.0826724
-0.651731	0.117451
-0.533729	0.171973
-0.516441	0.245993
-0.563444	0.310507
-0.636166	0.374325
-0.663701	0.446658
-0.606094	0.516364
-0.501211	0.574232
-0.366151	0.605729
-0.199197	0.591548
-0.0695081	0.526176
-0.0177604	0.403038
-0.0542463	0.225804
-0.155536	0.0121426
-0.290406	-0.216367
-0.407298	-0.417011
-0.540668	-0.549251
-0.697487	-0.622016
-0.838153	-0.646583
-0.921458	-0.650501
-0.925021	-0.65002
-0.860855	-0.633019
-0.78779	-0.610838
-0.748836	-0.577089
-0.717769	-0.48204
-0.679794	-0.257502
-0.700415	0.0776115
-0.721427	0.424586
-0.755558	0.704383
-0.741654	0.890534
-0.680157	0.966841
-0.582047	0.926483
-0.464063	0.778033
-0.351897	0.561852
-0.253751	0.307393
-0.147547	0.00906545
0.0613469	-0.273895
0.263235	-0.510262
0.405505	-0.700498
0.48717	-0.852638
0.519669	-0.891669
0.517179	-0.905126
0.488407	-0.908608
0.434701	-0.832782
0.358169	-0.783315
0.273606	-0.704489
0.223891	-0.585277
0.167191	-0.451085
0.065024	-0.262781
-0.0814289	-0.014025
-0.2558	0.167489
-0.309111	0.270243
-0.381645	0.311301
-0.401826	0.367157
-0.358425	0.364672
-0.278062	0.309496
-0.192351	0.209043
-0.16063	0.0932055
-0.219039	-0.00734277
-0.365911	-0.0759927
-0.553584	-0.101165
-0.655928	-0.101865
-0.692042	-0.0897772
-0.728255	-0.0810293
-0.749282	-0.0930833
-0.740017	-0.12874
-0.64567	-0.168627
-0.448918	-0.156417
-0.216804	-0.127626
-0.0166918	-0.0709113
0.123564	-0.0286381
0.226891	-0.0101896
0.253045	-0.0611212
0.204468	-0.152817
0.089905	-0.280822
-0.0602895	-0.371402
-0.137688	-0.478082
-0.0688817	-0.541072
0.0228132	-0.516483
0.168397	-0.476468
0.325914	-0.385854
0.433599	-0.282728
0.487627	-0.212127
0.465145	-0.0952657
0.343309	-0.0288287
0.120076	-0.0322716
-0.175415	-0.0818185
-0.41806	-0.099469
-0.43521	-0.0536534
-0.360876	-0.010989
-0.201402	0.00243096
0.0546756	-0.00775456
0.372749	-0.0308936
0.701133	-0.0568337
0.996617	-0.0575809
1.22113	-0.019353
1.35147	0.0344878
1.38211	0.0905939
1.32268	0.14694
1.19701	0.196389
1.04295	0.214171
0.930627	0.188045
0.948716	0.112382
1.08588	0.0115411
1.24706	-0.0597705
1.41709	-0.11711
1.59231	-0.147756
1.73188	-0.154929
1.82394	-0.142014
1.80039	-0.108619
1.63481	-0.108491
1.34335	-0.0784468
0.965547	-0.0693184
0.557012	-0.0928919
0.196061	-0.123583
-0.0396275	-0.118891
-0.165594	-0.0359076
-0.166985	0.158837
-0.138289	0.410619
-0.143841	0.634966
-0.100883	0.788094
-0.0584565	0.850641
-0.0752144	0.852899
-0.115091	0.786333
-0.167598	0.622062
-0.247831	0.377618
-0.319965	0.0621092
-0.266683	-0.247647
-0.00631409	-0.44761
0.284872	-0.548979
0.508651	-0.498567
0.630829	-0.350048
0.641683	-0.214878
0.548754	-0.0902326
0.375034	0.0129203
0.157019	0.0780586
-0.0576768	0.112255
-0.223049	0.146883
-0.302303	0.101611
-0.308117	0.0519903
-0.276502	0.0425307
-0.226171	0.156937
-0.180936	0.284282
-0.150741	0.378125
-0.121171	0.47547
-0.110224	0.612062
-0.161228	0.725252
-0.282361	0.785485
-0.453552	0.824532
-0.636417	0.85693
-0.780101	0.84112
-0.866818	0.751642
-0.851326	0.606078
-0.626692	0.436064
-0.320468	0.26242
-0.0366624	0.110603
0.202018	-0.0163764
0.353657	-0.049154
0.395335	0.0361219
0.333778	0.184994
0.207172	0.392666
0.104325	0.632029
0.142084	0.817913
0.306399	0.901414
0.512566	0.884294
0.725422	0.785371
1.01485	0.627773
1.21971	0.423379
1.33671	0.170109
1.37291	-0.0959375
1.34847	-0.29826
1.31703	-0.392826
1.28141	-0.429933
1.19914	-0.405429
1.04566	-0.38006
0.832154	-0.371274
0.662652	-0.35336
0.614664	-0.308334
0.603587	-0.224573
0.620632	-0.111712
0.640418	-0.00171542
0.631412	0.142938
0.57619	0.230185
0.484065	0.251317
0.393944	0.20545
0.349477	0.13204
0.350801	0.0927582
0.385713	0.0564993
0.439669	0.016606
0.497216	-0.0203625
0.545709	-0.0426366
0.55418	-0.0336901
0.503868	0.038429
0.418495	0.145264
0.360796	0.240788
0.44262	0.295484
0.694483	0.303324
1.009	0.290049
1.29121	0.28492
1.5065	0.292804
1.6386	0.331821
1.67828	0.426324
1.59362	0.47514
1.38171	0.445368
1.11444	0.354868
0.870978	0.242505
0.719817	0.132365
0.6181	0.00698007
0.548535	-0.133365
0.492545	-0.249247
0.406448	-0.266062
0.281528	-0.226783
0.124658	-0.108479
-0.0626929	0.0631696
-0.257505	0.247877
-0.451263	0.408181
-0.629655	0.514205
-0.780821	0.536646
-0.903781	0.462223
-0.991962	0.312253
-1.00358	0.107384
-0.949629	-0.141211
-0.883391	-0.279183
-0.828038	-0.267224
-0.782094	-0.00946114
-0.738555	0.344017
-0.688454	0.687657
-0.61498	0.950047
-0.579947	1.09
-0.582711	1.10466
-0.604088	1.02715
-0.651166	0.887777
-0.726638	0.70675
-0.770018	0.509776
-0.635214	0.381998
-0.342195	0.264512
0.02384	0.186757
0.436131	0.12052
0.849682	0.0812544
1.23002	0.0611892
1.56463	-0.0098062
1.85113	0.0121078
2.09293	0.0332604
2.27499	-0.00831751
2.37117	-0.10404
2.3768	-0.222365
2.31928	-0.328848
2.25482	-0.376836
2.20488	-0.405339
2.12372	-0.354559
1.99162	-0.247452
1.89623	-0.157992
1.79376	-0.108942
1.64172	-0.0983622
1.48996	-0.115454
1.35324	-0.158945
1.28456	-0.192607
1.31098	-0.145824
1.35099	-0.101684
1.38208	-0.110399
1.45456	-0.140632
1.54907	-0.167093
1.61586	-0.240125
1.66169	-0.344714
1.67213	-0.423046
1.61726	-0.403562
1.48606	-0.349798
1.30533	-0.241528
1.16533	-0.0759113
1.11419	0.11248
1.14792	0.291463
1.32103	0.459572
1.59551	0.603465
1.81132	0.705703
1.92236	0.759036
1.91875	0.76365
1.82586	0.721042
1.71491	0.642281
1.60243	0.525904
1.45649	0.40867
1.26964	0.400987
1.05786	0.401312
0.911405	0.36676
0.969087	0.271917
1.08295	0.130925
1.22911	-0.0102112
1.40567	-0.099524
1.62388	-0.131622
1.87783	-0.12784
2.12303	-0.0872244
2.32397	0.00567754
2.50861	0.14612
2.71298	0.305851
2.83622	0.426092
2.87551	0.484515
2.86592	0.514203
2.77186	0.451258
2.63284	0.357656
2.55137	0.234222
2.56441	0.0864829
2.58408	-0.0176008
2.56505	-0.0184141
2.54836	0.0224335
2.57963	0.0466045
2.63675	0.0546229
2.66899	0.0633809
2.61895	0.0671204
2.48297	0.038383
2.31488	-0.0183865
2.16548	-0.0634912
2.01881	-0.0910392
1.85226	-0.107735
1.66954	-0.108131
1.47144	-0.0712932
1.23163	0.0326367
1.01398	0.0801129
0.946454	0.0617271
0.959979	0.0365933
1.12033	0.0542507
1.41244	0.123484
1.7214	0.21793
1.97653	0.314055
2.13624	0.40935
2.21519	0.509869
2.31522	0.612882
2.37423	0.687633
2.36759	0.738022
2.46754	0.739951
2.58543	0.668981
2.65433	0.562422
2.60118	0.420824
2.43913	0.267233
2.24493	0.152605
2.09916	0.0840305
2.06896	0.0817108
2.10968	0.103479
2.27647	0.149516
2.47636	0.231334
2.61685	0.282048
2.6796	0.281698
2.68853	0.251622
2.68346	0.231543
2.69857	0.247471
2.76582	0.308727
2.85599	0.440678
2.92193	0.630559
2.94341	0.816848
2.92593	0.956474
2.87994	1.03196
2.79982	1.034
2.81929	0.954476
2.86799	0.798752
2.86327	0.589616
2.80938	0.383957
2.69624	0.348715
2.51774	0.380064
2.40071	0.405438
2.30546	0.44854
2.22948	0.561041
2.23366	0.705106
2.27631	0.832317
2.27044	0.882242
2.2041	0.835476
2.07956	0.717581
1.91009	0.626943
1.72697	0.623884
1.61741	0.760354
1.72695	0.980584
2.02884	1.17638
2.45189	1.30965
2.91192	1.34555
3.35692	1.2684
3.74088	1.09332
4.04522	0.871835
4.21819	0.685382
4.26013	0.591981
4.20494	0.529485
4.09229	0.46345
3.97633	0.39453
3.95739	0.367134
4.15144	0.420014
4.41147	0.510311
4.69554	0.546206
4.96259	0.497757
5.16497	0.395282
5.26715	0.277596
5.24776	0.190429
5.10293	0.118357
4.85611	0.103099
4.55489	0.107482
4.19174	0.100527
3.7946	0.0858676
3.42475	0.135973
3.09022	0.218434
2.78424	0.320441
2.50428	0.432467
2.24249	0.522847
2.01124	0.599049
1.84742	0.685826
1.79127	0.765146
1.84872	0.816091
1.98419	0.831666
2.14016	0.822337
2.28721	0.808506
2.43062	0.830758
2.55424	0.877412
2.64745	0.902794
2.66906	0.921379
2.68114	0.977226
2.76	1.05115
2.8516	1.12082
2.85833	1.14224
2.78569	1.1173
2.69882	1.194
2.73825	1.2288
2.78701	1.25619
2.79358	1.21644
2.74019	1.10341
2.63115	0.93804
2.48282	0.733192
2.3023	0.59363
2.1128	0.494276
2.04029	0.422987
2.08111	0.338404
2.1598	0.244168
2.25187	0.131141
2.33376	0.0110054
2.38553	-0.128168
2.39521	-0.280345
2.36884	-0.377667
2.32809	-0.342381
2.27302	-0.0862158
2.20697	0.240453
2.13865	0.521378
2.05993	0.719748
1.97299	0.866901
1.89091	0.927977
1.8177	0.887534
1.72484	0.754819
1.57704	0.557016
1.36833	0.322927
1.12351	0.104617
0.870083	0.0139509
0.621686	0.0085008
0.382047	0.0723599
0.339273	0.196024
0.537288	0.361873
0.965936	0.55665
1.41396	0.752756
1.83603	0.939624
2.25519	1.08351
2.61535	1.12809
2.87108	1.05879
3.01301	0.881953
3.05453	0.61978
3.05226	0.3093
3.04577	-0.0247076
3.01838	-0.244464
2.98403	-0.382533
2.99153	-0.40497
3.00721	-0.327969
3.02102	-0.234089
3.0665	-0.16309
3.10863	-0.0647045
3.07794	0.0194775
2.95444	0.068701
2.75014	0.0710738
2.51375	0.0173531
2.40235	-0.0775186
2.34998	-0.175999
2.35121	-0.237566
2.41978	-0.16302
2.56757	0.0521237
2.79455	0.254948
3.08495	0.415535
3.34536	0.51953
3.52638	0.567368
3.62509	0.578232
3.65457	0.58112
3.58882	0.592789
3.43563	0.624798
3.25612	0.686925
3.16812	0.788229
3.21045	0.923102
3.28316	1.06098
3.30896	1.19855
3.26722	1.28855
3.14901	1.28387
3.02433	1.16961
2.92601	1.00459
3.05131	0.82591
3.32279	0.646113
3.49082	0.508057
3.52434	0.415934
3.40067	0.361088
3.11034	0.391326
2.66684	0.425652
2.11839	0.413226
1.56314	0.349717
0.995282	0.243285
0.656943	0.116758
0.489328	0.00178617
0.448089	-0.0708272
0.550271	-0.108763
0.734763	-0.127164
0.934996	-0.122804
1.16732	-0.0681311
1.4208	0.0443863
1.67192	0.161562
1.92945	0.235937
2.23532	0.256712
2.51069	0.241702
2.69744	0.196665
2.76293	0.128024
2.68928	0.0424643
2.48191	-0.0596703
2.22171	-0.0599978
1.97752	-0.00297029
1.67073	0.0773375
1.30589	0.178298
0.985362	0.284105
0.706164	0.389844
0.590833	0.583226
0.637323	0.814236
0.740618	1.02101
0.859126	1.1617
0.944511	1.25423
1.04525	1.31776
1.21072	1.3598
1.39791	1.37563
1.58458	1.36903
1.71693	1.35019
1.79513	1.31505
1.85538	1.25514
1.93754	1.19038
2.10267	1.10914
2.43115	0.986288
2.73047	0.831373
2.95864	0.675709
3.09778	0.56261
3.14201	0.495115
3.09151	0.445933
2.95956	0.398062
2.77622	0.383191
2.55467	0.443618
2.31945	0.490375
2.14617	0.510499
2.06949	0.531338
2.05822	0.531048
2.07781	0.536197
2.12475	0.519557
2.13451	0.473854
2.04335	0.428653
1.8525	0.39361
1.64504	0.370341
1.40167	0.365177
1.13585	0.386866
0.850893	0.422951
0.558434	0.488013
0.307191	0.529503
0.2201	0.554966
0.208009	0.56315
0.169998	0.501062
0.0910666	0.372254
-0.0150782	0.214443
-0.137053	0.121152
-0.256619	0.167309
-0.331707	0.277581
-0.32584	0.428805
-0.159767	0.635755
0.220827	0.841108
0.639258	0.944448
1.01634	0.949808
1.32291	0.921885
1.60819	0.843513
1.85643	0.701572
1.97763	0.501661
1.98593	0.270825
1.93037	0.0960166
1.80351	0.0833468
1.58572	0.225495
1.31751	0.41198
1.05794	0.553952
0.832921	0.619557
0.598507	0.597619
0.379235	0.492486
0.207277	0.35028
0.10303	0.17504
0.0355893	-0.00120081
-0.0321526	-0.137459
-0.0801506	-0.19129
-0.0598711	-0.160628
0.0293184	-0.122063
0.205138	-0.00832734
0.481703	0.167544
0.75013	0.416841
0.958699	0.640023
1.09103	0.775257
1.26583	0.918278
1.37723	1.00294
1.4187	0.952658
1.42722	0.795723
1.44745	0.681552
1.47348	0.596168
1.52964	0.447621
1.70945	0.243589
1.86518	0.0667746
1.98284	-0.080965
2.07998	-0.217647
2.20633	-0.31673
2.33573	-0.351416
2.41281	-0.282511
2.422	-0.137355
2.37106	0.0698348
2.33716	0.275114
2.33911	0.442996
2.32843	0.550513
2.3878	0.602329
2.5159	0.630263
2.78726	0.665758
3.28747	0.672979
3.76103	0.645181
4.09676	0.645353
4.23411	0.739516
4.2172	0.926137
4.1257	1.12938
3.90376	1.30177
3.57805	1.42896
3.1987	1.51168
2.82544	1.55599
2.67929	1.57006
2.84439	1.56959
3.0354	1.57229
3.16593	1.54688
3.18662	1.46921
3.06543	1.33529
2.80187	1.15404
2.53385	0.961927
2.36799	0.894569
2.23648	0.845617
2.17471	0.760681
2.20293	0.629042
2.3759	0.451612
2.65242	0.233069
2.91899	-0.018878
3.12576	-0.262876
3.26374	-0.446405
3.38682	-0.602995
3.52999	-0.717091
3.5583	-0.762446
3.48249	-0.704378
3.36837	-0.563674
3.30038	-0.342606
3.31868	-0.113103
3.39623	0.107442
3.48892	0.336412
3.55152	0.53516
3.55962	0.67106
3.54724	0.774346
3.50917	0.881602
3.44539	0.935713
3.35624	0.917302
3.23796	0.828096
3.11534	0.695771
3.01249	0.574936
3.1315	0.518685
3.26254	0.537705
3.34208	0.622359
3.34815	0.76965
3.26613	0.912841
3.09261	0.986216
2.90901	0.971009
2.81144	0.861334
2.73114	0.677359
2.69585	0.466043
2.77588	0.252433
2.94633	0.0154337
3.15146	-0.236905
3.36251	-0.422589
3.67559	-0.408422
3.94111	-0.262021
4.06322	-0.116535
4.09515	-0.0284883
4.05893	-0.0209328
3.9249	-0.0690355
3.75658	-0.0693035
3.60555	-0.0909219
3.50197	-0.0992693
3.58454	-0.109477
3.71754	-0.132935
3.75019	-0.0784673
3.66728	-0.0292169
3.54696	0.0418704
3.42684	0.125308
3.28349	0.198334
3.14397	0.291475
3.06783	0.316693
3.13695	0.276739
3.27892	0.165118
3.41814	-0.00940452
3.5113	-0.206936
3.53519	-0.3211
3.6227	-0.277408
3.67495	-0.201806
3.72511	-0.131985
3.75386	0.0520296
3.68807	0.28322
3.50891	0.458814
3.25773	0.611674
3.02266	0.68867
2.81351	0.664606
2.62925	0.570187
2.46344	0.428608
2.32472	0.257437
2.1999	0.0566081
2.08495	-0.120515
2.1224	-0.209992
2.3696	-0.240031
2.63499	-0.253464
2.86269	-0.230236
3.01819	-0.153405
3.08351	-0.102976
3.05395	-0.0773005
2.93187	-0.0267841
2.72416	0.0454936
2.45659	0.138132
2.27758	0.206214
2.19686	0.252691
2.10394	0.296213
2.01776	0.352431
1.96533	0.423549
1.89696	0.517521
1.74586	0.628954
1.50983	0.728905
1.26811	0.774503
1.13132	0.735462
1.12597	0.604893
1.2281	0.401722
1.41198	0.152023
1.65675	-0.125181
1.90861	-0.374494
2.10055	-0.50692
2.18818	-0.551031
2.17143	-0.558847
2.10058	-0.551028
2.01574	-0.530908
1.97645	-0.475989
2.05891	-0.424881
2.19803	-0.357531
2.34694	-0.246089
2.56674	-0.183202
2.69248	-0.198773
2.66221	-0.283919
2.48304	-0.411679
2.19319	-0.521077
1.83301	-0.568595
1.44302	-0.602652
1.0812	-0.607748
0.975807	-0.539758
1.19109	-0.407961
1.50674	-0.291065
1.87999	-0.206955
2.26609	-0.175714
2.62634	-0.194726
2.93948	-0.188516
3.17565	-0.19215
3.30225	-0.184091
3.32773	-0.106145
3.34219	0.0006874
3.34431	0.132096
3.29087	0.241748
3.19105	0.32669
3.08012	0.404912
2.98944	0.440226
2.88134	0.454911
2.69837	0.471365
2.44056	0.479321
2.14369	0.464906
1.86535	0.427826
1.63812	0.359159
1.49762	0.242444
1.45547	0.0785066
1.4499	-0.118135
1.47084	-0.299081
1.56045	-0.410254
1.64209	-0.489443
1.71359	-0.525212
1.65088	-0.51651
1.54466	-0.500474
1.34957	-0.493405
1.13449	-0.464651
0.984897	-0.411932
0.91405	-0.432797
1.00618	-0.456361
1.24105	-0.431017
1.5419	-0.413827
1.72647	-0.356054
1.76653	-0.256786
1.67485	-0.145534
1.4785	-0.0478942
1.21952	0.0113784
0.982131	0.0182435
0.956457	-0.0342367
1.06791	-0.139838
1.23583	-0.249628
1.41096	-0.297118
1.55029	-0.307196
1.64158	-0.267828
1.66846	-0.14658
1.64137	-0.015941
1.5493	0.106306
1.38003	0.204254
1.14936	0.256454
0.876419	0.257614
0.600407	0.215733
0.375787	0.150027
0.213557	0.125326
0.142884	0.201055
0.17814	0.349444
0.316763	0.553764
0.530983	0.761106
0.741916	0.967381
0.91586	1.13527
1.05655	1.22449
1.18957	1.21558
1.34194	1.10609
1.53992	0.92984
1.92013	0.72763
2.39376	0.48161
2.82089	0.188907
3.2186	-0.126725
3.50354	-0.326641
3.64112	-0.485809
3.63417	-0.639649
3.50637	-0.714452
3.28854	-0.713112
3.0218	-0.649315
2.74142	-0.534334
2.5002	-0.434992
2.32833	-0.394619
2.13946	-0.413989
1.92681	-0.453202
1.75427	-0.407408
1.67791	-0.231953
1.59781	-0.0193419
1.55314	0.195253
1.73933	0.425048
2.14999	0.597249
2.5331	0.698699
2.80833	0.73289
2.95206	0.719111
2.97788	0.638742
2.89316	0.491505
2.68677	0.331352
2.38847	0.221157
2.12365	0.149534
1.98953	0.151975
1.90648	0.180853
1.87031	0.179655
1.94856	0.206452
2.22034	0.224388
2.48256	0.242243
2.70844	0.224252
2.84423	0.155449
2.86246	0.0296545
2.76755	-0.151593
2.61284	-0.36219
2.47318	-0.54397
2.35582	-0.573174
2.23926	-0.557094
2.11159	-0.606101
2.00164	-0.68388
1.9168	-0.679085
1.84419	-0.547048
1.75586	-0.357026
1.64148	-0.16974
1.51444	-0.0428689
1.40869	0.053658
1.3831	0.162363
1.45399	0.26597
1.58671	0.31283
1.75781	0.266669
1.9224	0.119601
2.0491	-0.100616
2.11831	-0.175324
2.10223	-0.148178
2.00295	-0.0638282
1.818	0.0156864
1.55318	0.119835
1.24224	0.240661
0.943803	0.366405
0.733932	0.522782
0.691025	0.664288
0.599404	0.78947
0.479156	0.87951
0.399303	0.964296
0.449957	0.978674
0.578819	0.910533
0.699117	0.765193
0.821114	0.552722
0.996249	0.301443
1.21401	0.125183
1.44706	0.146015
1.66816	0.267576
1.84201	0.486261
1.94332	0.707186
1.9589	0.90365
1.88661	1.05484
1.70948	1.14357
1.48998	1.15894
1.28787	1.10662
1.15216	1.02542
1.13468	0.962984
1.21527	0.924442
1.3555	0.932773
1.52799	0.991803
1.6993	1.06926
1.82282	1.09654
1.87976	1.04359
1.88015	0.906202
1.84675	0.695016
1.81092	0.449572
1.79223	0.280142
1.77496	0.147329
1.7623	0.121526
1.7724	0.115048
1.81203	0.0709864
1.88719	-0.0219571
1.97242	-0.138115
2.02692	-0.198775
2.04336	-0.18416
2.08632	-0.166397
2.14234	-0.14972
2.17242	-0.0770933
2.17632	-0.0043623
2.26945	0.0855131
2.44925	0.203683
2.63378	0.372021
2.75509	0.465126
2.7824	0.484611
2.72132	0.474828
2.58665	0.43269
2.39543	0.368218
2.26452	0.314268
2.26789	0.201321
2.28991	0.0271391
2.33598	-0.169814
2.37041	-0.318159
2.37496	-0.376022
2.35941	-0.338036
2.3224	-0.258501
2.24147	-0.139556
2.20415	0.0331879
2.11772	0.149329
1.98788	0.178006
1.85641	0.124159
1.74092	0.0213898
1.64932	-0.000317276
1.6252	0.0749593
1.64986	0.154511
1.66364	0.208777
1.6732	0.236998
1.76404	0.265766
1.91109	0.35767
2.06731	0.531115
2.23757	0.690475
2.38805	0.78351
2.47818	0.810164
2.49481	0.789868
2.43291	0.740376
2.30645	0.720309
2.17385	0.683729
2.07099	0.606288
2.01005	0.485894
2.01272	0.382793
2.07849	0.288007
2.18916	0.196783
2.32288	0.12731
2.45925	0.124288
2.57895	0.159683
2.66347	0.287615
2.69566	0.349562
2.66753	0.308479
2.58801	0.166675
2.47997	0.125067
2.36273	-0.026789
2.24662	-0.259739
2.14441	-0.477621
2.07516	-0.574776
2.04875	-0.504328
2.05663	-0.333835
2.08001	-0.160681
2.09447	0.0132254
2.1373	0.169549
2.18523	0.271137
2.1406	0.359385
1.98952	0.403565
1.74775	0.384968
1.46369	0.30251
1.18303	0.189097
0.989693	0.101488
0.825768	-0.0313949
0.743833	-0.205558
0.752511	-0.38671
0.848249	-0.539307
0.919463	-0.642909
0.965762	-0.658959
1.03139	-0.564108
1.1067	-0.421561
1.10505	-0.29299
1.0442	-0.191571
0.972401	-0.0725932
0.936105	0.00935898
0.932363	0.0716034
0.925509	0.215603
0.889047	0.370606
0.821375	0.502556
0.72445	0.654808
0.595766	0.782704
0.511931	0.865131
0.494278	0.884421
0.534466	0.846247
0.540154	0.7713
0.484577	0.699879
0.37965	0.683097
0.258433	0.70829
0.120479	0.738862
-0.0802264	0.776673
-0.33572	0.847962
-0.587567	0.886733
-0.610032	0.845212
-0.27401	0.725453
0.170695	0.585392
0.596681	0.39551
0.945234	0.1729
1.21727	-0.0233113
1.40198	-0.186587
1.4797	-0.214226
1.46677	-0.0307726
1.38	0.157264
1.23461	0.336003
1.05967	0.412451
0.892813	0.379689
0.798316	0.242717
0.748616	0.0383898
0.698601	-0.143194
0.648543	-0.297745
0.585141	-0.37835
0.471917	-0.322823
0.432077	-0.231677
0.357948	-0.112903
0.290025	0.00708787
0.3005	0.103922
0.373443	0.190247
0.420074	0.298243
0.469045	0.407055
0.537945	0.4909
0.574419	0.529035
0.58286	0.515136
0.561265	0.475853
0.517934	0.484989
0.473504	0.456564
0.429719	0.400914
0.559968	0.309068
0.639225	0.158088
0.652643	-0.0175258
0.612263	-0.0863238
0.530604	-0.0634605
0.425762	-0.00200097
0.330031	0.0612009
0.242	0.0986141
0.194592	0.102847
0.17217	0.0775617
0.145478	0.0273139
0.128333	-0.0558039
0.274487	-0.159596
0.490886	-0.250909
0.758794	-0.255919
1.07066	-0.119228
1.34161	0.0395458
1.51444	0.176743
1.55815	0.304898
1.46268	0.414058
1.23719	0.485342
0.912542	0.523527
0.568857	0.537436
0.225066	0.487262
-0.0924798	0.356896
-0.154275	0.166944
0.033914	-0.0603458
0.303617	-0.304104
0.571705	-0.5298
0.795629	-0.645163
0.951725	-0.622448
1.0924	-0.553989
1.23279	-0.438592
1.25844	-0.289997
1.19534	-0.0779451
1.07866	0.110979
1.02985	0.255754
1.05775	0.347367
1.12219	0.394572
1.20255	0.4364
1.25994	0.451863
1.2789	0.452251
1.27476	0.46963
1.38797	0.489206
1.50406	0.497355
1.64415	0.492057
1.73223	0.473456
1.76602	0.484953
1.7418	0.540616
1.64575	0.630996
1.4611	0.741915
1.19264	0.884432
0.936273	1.00994
0.744985	1.08173
0.649151	1.0673
0.555744	0.941259
0.652912	0.695647
0.952425	0.354703
1.39311	0.0364331
1.886	-0.229871
2.35849	-0.398593
2.73157	-0.474719
2.96721	-0.507164
3.06411	-0.480495
3.04564	-0.391263
2.93778	-0.141171
2.80639	0.26663
2.68144	0.61434
2.51835	0.833788
2.29728	0.914154
2.01944	0.858773
1.71655	0.687742
1.46684	0.456131
1.2059	0.278197
0.931802	0.254181
0.680397	0.281573
0.462407	0.32231
0.251007	0.367341
0.0578719	0.399451
-0.0750432	0.414499
-0.121923	0.473744
-0.00381548	0.488747
0.132048	0.406204
0.299026	0.246059
0.51561	0.0765288
0.715439	-0.0518028
0.880197	-0.134393
1.07547	-0.178376
1.37768	-0.179527
1.74429	-0.168472
2.14878	-0.189472
2.50637	-0.209732
2.80826	-0.237129
3.06784	-0.274495
3.33013	-0.348132
3.64027	-0.365791
3.98793	-0.388334
4.31659	-0.388741
4.59476	-0.358234
4.8245	-0.302224
5.01449	-0.251508
5.16709	-0.243734
5.29562	-0.298135
5.38763	-0.391075
5.37804	-0.488274
5.21734	-0.595346
4.90136	-0.621579
4.47492	-0.576094
4.02283	-0.49087
3.65783	-0.386997
3.45524	-0.238652
3.42529	-0.0809505
3.60525	0.0120717
3.76647	0.0115077
3.78575	0.00936809
3.62321	-0.0226477
3.27485	-0.0297594
2.9604	0.0257495
2.6189	0.0785961
2.23667	0.111577
1.9234	0.175878
1.73957	0.32017
1.6496	0.45513
1.63604	0.539391
1.68168	0.52847
1.80566	0.424324
1.94947	0.25598
2.0489	0.0966999
2.09699	-0.00787862
2.16669	-0.0254903
2.19273	0.0385533
2.34202	0.227112
2.45224	0.512646
2.60685	0.760527
2.72604	0.942506
2.77712	1.05143
2.84153	1.07379
2.87763	0.999071
2.82822	0.826378
2.68583	0.570159
2.53287	0.265045
2.43608	-0.032243
2.27868	-0.229316
2.07387	-0.254641
1.85323	-0.157663
1.62026	-0.0680952
1.46775	-0.0177784
1.30841	0.0944272
1.13942	0.183018
0.987933	0.33084
0.879498	0.427748
0.847511	0.454043
0.923796	0.405662
1.08371	0.300046
1.42562	0.191385
1.8076	0.131413
2.15257	0.13208
2.43696	0.178301
2.71711	0.224328
2.9677	0.377686
3.1571	0.564196
3.38396	0.691644
3.55903	0.71719
3.69426	0.631722
3.78249	0.441908
3.80338	0.260207
3.7427	0.0336327
3.59532	-0.196443
3.36967	-0.326521
3.08877	-0.310919
2.77853	-0.233535
2.46472	-0.152921
2.18185	-0.0948419
1.98686	-0.0727783
1.97338	-0.0610274
2.04502	-0.0747046
2.1061	-0.101485
2.11467	-0.13795
2.06018	-0.107482
1.96987	0.0327354
1.87981	0.159668
1.74308	0.238503
1.53807	0.249581
1.40876	0.187409
1.22782	0.061473
1.02979	-0.106138
0.895566	-0.249326
0.903042	-0.342741
1.04197	-0.393159
1.17733	-0.402644
1.3618	-0.325039
1.5923	-0.216767
1.81258	-0.13508
2.01019	-0.0924566
2.1937	-0.071053
2.46055	-0.0810076
2.8372	-0.106706
3.22766	-0.0995921
3.58296	-0.0436744
3.87227	-0.0127943
4.10211	-0.0193971
4.26059	0.0466903
4.30018	0.100622
4.19567	0.131442
3.95824	0.21437
3.63863	0.214975
3.34133	0.239479
3.06228	0.230733
2.71096	0.24416
2.28856	0.344746
1.88383	0.417046
1.63969	0.510094
1.52865	0.617758
1.43952	0.652202
1.36388	0.586406
1.28347	0.437331
1.18743	0.265821
1.1495	0.14423
1.16495	0.0923046
1.12154	0.1655
1.05195	0.297784
1.01315	0.425167
1.05041	0.5311
1.1368	0.627597
1.26277	0.665994
1.43645	0.619886
1.67464	0.509712
1.95966	0.444832
2.22938	0.448344
2.43667	0.493351
2.55241	0.497864
2.56077	0.469733
2.46104	0.433981
2.28156	0.361328
2.1305	0.212939
2.06698	0.0493515
2.0315	-0.109732
2.00796	-0.257691
2.03191	-0.353056
2.14376	-0.358244
2.30968	-0.321023
2.52646	-0.222869
2.68198	-0.118555
2.78498	-0.0724101
2.89203	-0.129137
3.00261	-0.281507
3.08034	-0.487323
3.11414	-0.575255
3.11832	-0.489948
3.14323	-0.341244
3.19865	-0.195263
3.25383	-0.0497806
3.28821	0.157601
3.31329	0.406152
3.34271	0.596721
3.36593	0.72744
3.34698	0.802474
3.22267	0.8188
3.04175	0.773038
2.90542	0.707464
2.94537	0.620457
3.17059	0.520662
3.37559	0.432729
3.46539	0.375661
3.60031	0.371146
3.72811	0.372054
3.76955	0.463922
3.7324	0.586517
3.63387	0.681441
3.46327	0.736195
3.34897	0.762244
3.31114	0.777155
3.28093	0.760282
3.25728	0.679824
3.19921	0.532754
3.0921	0.340876
2.97295	0.160846
2.96438	0.0786287
3.1821	0.0749485
3.51674	0.0551396
3.73596	-0.0141835
3.78999	-0.039735
3.70597	0.04543
3.55243	0.107587
3.41331	0.151196
3.40861	0.185976
3.43227	0.205342
3.43702	0.201108
3.41279	0.16804
3.44706	0.101812
3.50771	0.00500526
3.5211	-0.122874
3.52597	-0.27639
3.61448	-0.419569
3.95278	-0.450595
4.36066	-0.419791
4.73761	-0.387194
5.03182	-0.377269
5.2455	-0.38588
5.38203	-0.372718
5.39303	-0.34116
5.25425	-0.228551
4.99191	-0.0706233
4.65376	0.0544352
4.29583	0.142572
4.00028	0.212569
3.86142	0.34188
3.90187	0.561694
4.09222	0.752194
4.40524	0.861798
4.66819	0.87695
4.83095	0.819007
4.85897	0.782501
4.73699	0.74463
4.48001	0.702839
4.14102	0.628782
3.81848	0.533247
3.62731	0.454942
3.58811	0.398324
3.6763	0.352989
3.82615	0.310308
4.01249	0.27812
4.26731	0.303446
4.55225	0.357096
4.79264	0.376346
4.93786	0.357381
4.96381	0.319282
4.87206	0.317963
4.68436	0.398456
4.43441	0.429862
4.14664	0.377251
3.83437	0.247984
3.51382	0.0774332
3.20062	-0.0468043
2.9081	0.0423427
2.64396	0.164394
2.40434	0.274114
2.17885	0.352403
1.95356	0.39584
1.72425	0.428241
1.52074	0.502805
1.38955	0.556455
1.37954	0.555864
1.49074	0.47625
1.72576	0.34527
2.09914	0.187432
2.50394	-0.000401884
2.88379	-0.172599
3.17828	-0.29513
3.33529	-0.371268
3.3376	-0.400356
3.1963	-0.384876
2.94804	-0.367782
2.65428	-0.396308
2.42038	-0.335694
2.27806	-0.171697
2.13808	-0.0262224
1.99007	0.0876893
1.8246	0.141595
1.68027	0.227553
1.57264	0.407422
1.5754	0.703426
1.67083	1.06736
1.74434	1.38165
1.82668	1.622
1.94816	1.75947
2.35862	1.80828
2.85547	1.88848
3.29544	1.92354
3.60324	1.85701
3.80042	1.69863
3.8845	1.47423
3.77763	1.18738
3.5041	0.859136
3.11872	0.533358
2.71267	0.31027
2.37064	0.167857
2.05602	0.0327499
1.74647	-0.099044
1.4659	-0.195486
1.31738	-0.292001
1.33672	-0.355041
1.40877	-0.404836
1.54613	-0.455218
1.75759	-0.507209
1.97524	-0.387798
2.16252	-0.148574
2.34969	0.00989342
2.60677	0.0656167
2.87442	0.0255785
3.1477	-0.0697769
3.41028	-0.153435
3.60801	-0.221179
3.72657	-0.289023
3.77273	-0.337334
3.73372	-0.323591
3.60869	-0.154281
3.42958	0.105612
3.21392	0.37818
3.14006	0.620383
3.04188	0.795415
2.89757	0.878477
2.72791	0.858138
2.54675	0.739421
2.46354	0.55374
2.46078	0.416888
2.46832	0.459907
2.50573	0.522116
2.62714	0.575351
2.8467	0.595244
3.16315	0.596835
3.55776	0.593707
3.98857	0.617225
4.40208	0.659506
4.75285	0.716751
5.01703	0.778196
5.17804	0.83504
5.19728	0.859834
5.0529	0.828033
4.75737	0.807701
4.35134	0.780425
3.89347	0.739306
3.45384	0.679627
3.1162	0.604497
2.95568	0.568425
2.94228	0.563316
3.00143	0.534235
3.05379	0.4841
3.04351	0.405063
2.94012	0.322516
2.74381	0.301964
2.48182	0.4352
2.19712	0.640781
1.96701	0.835091
1.84922	1.08279
1.80628	1.28606
1.79273	1.36439
1.76924	1.33468
1.75258	1.24424
1.75944	1.07521
1.85543	0.928386
1.92167	0.785678
1.97412	0.682294
2.02598	0.582971
2.07272	0.445343
2.06501	0.352414
1.96653	0.438302
1.7601	0.582221
1.4737	0.709621
1.28609	0.7721
1.14613	0.798176
1.08649	0.706317
1.11716	0.491916
1.19192	0.209559
1.28074	0.0333926
1.33713	0.0392569
1.3259	0.0691838
1.33468	0.121229
1.23427	0.189412
1.02656	0.270519
0.805323	0.345299
0.692827	0.40017
0.523963	0.43085
0.361345	0.433718
0.32018	0.401934
0.405569	0.329556
0.532385	0.24448
0.697922	0.201807
0.873045	0.201628
0.99094	0.22334
1.01823	0.26027
0.973585	0.306606
0.914069	0.352707
0.86571	0.366203
0.827774	0.340608
0.782652	0.42597
0.769529	0.540296
0.812438	0.598203
0.91107	0.588086
1.03079	0.498992
1.16272	0.331864
1.30781	0.108643
1.4485	-0.0992179
1.54718	-0.219914
1.5738	-0.2885
1.51933	-0.285256
1.38864	-0.165279
1.1923	0.0052296
0.969909	0.17302
0.829629	0.325446
0.726789	0.446115
0.652584	0.502154
0.641286	0.478052
0.681153	0.38625
0.779843	0.258647
0.926215	0.145893
1.07986	0.0786525
1.20771	0.0778987
1.28595	0.108674
1.34305	0.190414
1.40049	0.227831
1.4158	0.241312
1.39233	0.215761
1.3579	0.199764
1.33414	0.209896
1.35617	0.312232
1.43308	0.452188
1.55955	0.623287
1.74445	0.802296
2.0531	0.950328
2.46782	1.04164
2.9123	1.03751
3.34736	0.975948
3.72293	0.872821
3.9904	0.735661
4.12596	0.604624
4.18926	0.481712
4.14845	0.345911
4.00042	0.184298
3.77438	0.0229166
3.50134	-0.00625135
3.20862	0.0157514
2.95314	0.0475864
2.7265	0.100281
2.4482	0.226866
2.18655	0.366769
1.85765	0.478124
1.51169	0.527761
1.20214	0.51031
0.967791	0.446345
0.826142	0.367861
0.765714	0.297294
0.74141	0.242109
0.734583	0.189016
0.760237	0.117179
0.817916	0.0234943
0.906074	-0.090665
1.01382	-0.236259
1.11288	-0.434176
1.15199	-0.545749
1.11547	-0.585473
1.15745	-0.54672
1.15865	-0.422468
1.11103	-0.230112
1.07183	0.0161335
0.993691	0.30257
0.949221	0.535283
1.02971	0.671628
1.19984	0.68955
1.40861	0.599146
1.64495	0.439765
1.98909	0.235412
2.3379	0.00748672
2.63281	-0.234601
2.84954	-0.466603
2.95415	-0.637253
2.92913	-0.769607
2.78504	-0.822896
2.54826	-0.793988
2.25821	-0.737936
1.96506	-0.682839
1.70227	-0.605407
1.553	-0.527213
1.46398	-0.449704
1.35889	-0.308609
1.30012	-0.172572
1.28857	-0.0710213
1.30895	-0.00993457
1.38783	0.0120128
1.48739	0.00291575
1.58505	0.00220074
1.74939	0.0456507
1.97985	0.131449
2.14398	0.275434
2.244	0.43123
2.28323	0.555507
2.26238	0.626699
2.1932	0.643848
2.10533	0.642773
2.03088	0.625007
1.98933	0.626941
1.93513	0.712459
1.84099	0.771063
1.7296	0.794661
1.6074	0.789729
1.41308	0.756769
1.12968	0.690287
0.756158	0.601631
0.313569	0.504618
-0.135004	0.385233
-0.370122	0.243316
-0.398142	0.152224
-0.351826	0.131194
-0.210065	0.137329
0.00245718	0.200848
0.21833	0.313425
0.5044	0.452109
0.830332	0.568967
1.10772	0.662682
1.30828	0.719676
1.4665	0.72688
1.61932	0.705975
1.73909	0.660492
1.82433	0.580528
1.87751	0.472367
1.89938	0.367077
1.87781	0.315743
1.79322	0.323621
1.77341	0.347161
1.72976	0.351728
1.63036	0.32238
1.49655	0.321565
1.39837	0.292316
1.35798	0.214463
1.30946	0.130879
1.2775	0.103499
1.31095	0.10342
1.36772	0.125231
1.42699	0.163848
1.43747	0.193928
1.40028	0.187608
1.33519	0.136991
1.27787	0.0972433
1.27614	0.135492
1.36448	0.193215
1.49213	0.25505
1.58425	0.328267
1.74497	0.375851
1.85488	0.383484
1.91743	0.347786
1.96847	0.273296
1.99667	0.264152
1.97476	0.313873
1.89823	0.363048
1.78686	0.383731
1.67701	0.367383
1.61788	0.333423
1.62558	0.247869
1.61358	0.159816
1.54108	0.144158
1.39204	0.135671
1.18868	0.124323
0.929235	0.129137
0.645947	0.171767
0.394301	0.208764
0.273976	0.216879
0.252487	0.188285
0.309172	0.124498
0.428705	0.0355575
0.615124	-0.0310443
0.81081	-0.0544042
0.928162	-0.0869976
0.939412	-0.148567
0.83799	-0.236807
0.627171	-0.326888
0.325657	-0.36521
-0.0212985	-0.361208
-0.317768	-0.269361
-0.400841	-0.178691
-0.351381	-0.129294
-0.156165	-0.127765
0.0787487	-0.109595
0.307273	-0.100986
0.49572	-0.0802239
0.630247	-0.015594
0.718253	0.106582
0.80836	0.241185
0.960223	0.409122
1.10158	0.604941
1.20861	0.779936
1.28853	0.871173
1.3655	0.952484
1.4754	0.984977
1.68275	0.993667
1.96465	0.992703
2.17749	0.984534
2.27231	0.953082
2.22957	0.947549
2.04924	0.873627
1.75439	0.745296
1.55621	0.625066
1.48584	0.568655
1.47712	0.552628
1.57294	0.525205
1.79	0.492706
2.08205	0.419943
2.37848	0.277255
2.6311	0.0702594
2.82564	-0.151622
2.94889	-0.343832
2.97873	-0.409626
2.90974	-0.299034
2.75596	-0.113091
2.5675	0.0670741
2.44133	0.192992
2.40818	0.270835
2.47785	0.297075
2.50739	0.227781
2.5197	0.0879243
2.56063	-0.0391344
2.58014	-0.0994351
2.64606	-0.0609575
2.75282	0.118383
2.76985	0.307962
2.71105	0.472818
2.61123	0.61309
2.46488	0.76817
2.26338	0.876172
2.03478	0.911636
1.80552	0.908121
1.75113	0.873056
1.77056	0.798401
1.74299	0.742619
1.66375	0.69157
1.54892	0.65938
1.47897	0.64621
1.4589	0.618405
1.43109	0.602557
1.38545	0.588889
1.32659	0.580543
1.23673	0.555098
1.12026	0.51503
1.04465	0.474304
1.05484	0.44455
1.08476	0.40306
1.14146	0.325592
1.239	0.264923
1.38669	0.25241
1.56161	0.252153
1.70708	0.269516
1.817	0.279639
1.93472	0.24088
2.10804	0.153361
2.35482	0.126857
2.60056	0.0882818
2.77871	0.0486197
2.88859	0.0217735
2.93411	-0.00642237
2.93995	-0.0377761
2.94367	-0.073507
2.92036	-0.0760206
2.8325	-0.0568625
2.67337	0.0219795
2.46711	0.115859
2.21946	0.239517
1.93771	0.449467
1.66633	0.665557
1.43955	0.808529
1.17737	0.880357
0.841977	0.883579
0.475312	0.818313
0.218455	0.799778
0.142207	0.753801
0.133978	0.703026
0.112385	0.622365
0.0891284	0.514926
0.111203	0.389533
0.219759	0.245289
0.40353	0.114852
0.626341	0.0534106
0.860868	0.00972531
1.08122	-0.0119567
1.26844	0.0173114
1.44837	0.0750941
1.65676	0.129914
1.88112	0.16244
2.13597	0.170846
2.42008	0.18495
2.71487	0.209401
2.99599	0.287872
3.23353	0.454382
3.40584	0.652866
3.49984	0.854462
3.50486	0.994416
3.41408	1.05342
3.23697	1.05703
3.00871	1.04587
2.78713	0.969794
2.60644	0.8533
2.43328	0.744835
2.25277	0.664934
2.06894	0.591919
1.89623	0.486202
1.774	0.339345
1.69703	0.21726
1.57498	0.115472
1.42135	0.0858604
1.2818	0.0640058
1.06574	0.0163794
0.799064	-0.0521068
0.529759	-0.104148
0.360178	-0.12027
0.343552	-0.179655
0.393274	-0.271373
0.464588	-0.343736
0.522514	-0.453233
0.548775	-0.610369
0.569873	-0.745366
0.588335	-0.782216
0.652946	-0.717628
0.710539	-0.592572
0.758786	-0.471104
0.78863	-0.35266
0.766755	-0.200339
0.711769	-0.0231462
0.65924	0.132633
0.614624	0.271337
0.558996	0.384531
0.471895	0.460343
0.342322	0.490699
0.182573	0.508439
0.0718241	0.512057
0.0972566	0.477078
0.20065	0.463516
0.327645	0.395527
0.415415	0.279697
0.425616	0.166184
0.358138	0.0964922
0.248057	0.0746445
0.15492	0.0976398
0.124312	0.159748
0.139983	0.245132
0.164462	0.314781
0.192489	0.336629
0.326238	0.297661
0.671439	0.234745
1.13793	0.206099
1.72893	0.212247
2.37426	0.220085
2.89174	0.183789
3.25111	0.103098
3.45257	0.0368327
3.52074	0.0439552
3.48761	0.064901
3.37779	0.0588459
3.21873	-0.00284312
3.04783	-0.124725
2.89577	-0.282244
2.85193	-0.429081
2.93665	-0.516109
3.09779	-0.460784
3.35157	-0.329591
3.63324	-0.152231
3.86293	0.0287669
4.00262	0.193605
4.0273	0.313814
3.92775	0.359158
3.71117	0.313759
3.39797	0.182044
3.02051	-0.0059012
2.62794	-0.179111
2.37485	-0.251102
2.48725	-0.190199
2.62387	-0.0855984
2.69977	0.0159211
2.78268	0.0953336
2.7427	0.140451
2.62932	0.158491
2.67051	0.158872
2.72093	0.177885
2.8106	0.218459
2.99874	0.230567
3.24025	0.226499
3.5607	0.199083
3.9501	0.14208
4.34368	0.0639936
4.7002	-0.0181901
4.97775	-0.0919828
5.13179	-0.168843
5.13841	-0.24587
5.00611	-0.276479
4.80252	-0.26661
4.66297	-0.219352
4.57095	-0.146537
4.51927	-0.0745311
4.49758	-0.0216727
4.51934	-0.011591
4.63728	-0.0690528
4.77651	-0.158001
4.87541	-0.208099
4.88437	-0.23966
4.81346	-0.255572
4.72377	-0.276507
4.66188	-0.221289
4.62131	-0.10096
4.59159	-0.0080289
[truncated: 4,657 more rows]

## Sheet: ContactsinMNIspace
SubjectNo	ContactLabel	MNI_x	MNI_y	MNI_z
1	K01	-27.5	-25.1	17.7
1	K02	-30.6743	-24.6836	19.1143
1	K03	-33.8486	-24.2671	20.5286
1	K04	-37.023	-23.8507	21.9429
1	K05	-40.1973	-23.4343	23.3572
1	K11	-59.2432	-20.9357	31.843
1	K12	-62.4176	-20.5192	33.2573
1	K13	-65.5919	-20.1028	34.6716
1	K14	-68.7662	-19.6864	36.0859
1	K15	-71.9405	-19.2699	37.5002
1	G01	-33.9	-21.1	7.7
1	G02	-37.3991	-21.1718	7.66922
1	G03	-40.8983	-21.2437	7.63843
1	G04	-44.3974	-21.3155	7.60765
1	G05	-47.8965	-21.3873	7.57686
1	G06	-51.3956	-21.4591	7.54608
1	G07	-54.8948	-21.531	7.5153
1	G08	-58.3939	-21.6028	7.48451
1	G09	-61.893	-21.6746	7.45373
1	G10	-65.3921	-21.7465	7.42294
1	G11	-68.8913	-21.8183	7.39216
1	O01	-43.6	1	-5.4
1	O02	-43.5846	0.280007	-1.97489
1	O03	-43.5691	-0.439986	1.45022
1	O04	-43.5537	-1.15998	4.87533
1	O05	-43.5383	-1.87997	8.30044
1	O06	-43.5229	-2.59996	11.7255
1	O07	-43.5074	-3.31996	15.1507
1	O08	-43.492	-4.03995	18.5758
1	O12	-43.4303	-6.91992	32.2762
1	O13	-43.4149	-7.63991	35.7013
1	O14	-43.3994	-8.35991	39.1264
1	O15	-43.384	-9.0799	42.5515
2	G01	-30.3	-20.6	2.6
2	G02	-33.5676	-21.6862	3.22702
2	G03	-36.8351	-22.7725	3.85404
2	G04	-40.1027	-23.8587	4.48105
2	G05	-43.3702	-24.945	5.10807
2	G06	-46.6378	-26.0312	5.73509
2	G07	-49.9053	-27.1175	6.36211
2	G08	-53.1729	-28.2037	6.98912
2	G09	-56.4405	-29.2899	7.61614
2	G10	-59.708	-30.3762	8.24316
2	G11	-62.9756	-31.4624	8.87018
3	G'01	33.975	-19.5326	0.653076
3	G'02	37.6193	-19.5545	0.522345
3	G'03	41.2635	-19.5764	0.391615
3	G'04	44.9077	-19.5982	0.260884
3	G'05	48.552	-19.6201	0.130153
3	G'06	52.1962	-19.6419	-0.000577
3	G'07	55.8404	-19.6638	-0.131308
3	G'08	59.4847	-19.6857	-0.262039
3	G'09	63.1289	-19.7075	-0.392769
3	G'10	66.7731	-19.7294	-0.5235
4	G01	-34.5	-16.3	3.6
4	G02	-37.7941	-17.4291	3.9522
4	G03	-41.0882	-18.5582	4.3044
4	G04	-44.3823	-19.6873	4.6566
4	G05	-47.6764	-20.8164	5.0088
4	G06	-50.9705	-21.9455	5.36099
4	G07	-54.2646	-23.0747	5.71319
4	G08	-57.5587	-24.2038	6.06539
4	G09	-60.8528	-25.3329	6.41759
4	G10	-64.1469	-26.462	6.76979
4	G11	-67.441	-27.5911	7.12199
5	S1	-31.8	-21	9
5	S2	-34.9787	-21.4688	10.3878
5	S3	-38.1575	-21.9377	11.7755
5	S4	-41.3362	-22.4065	13.1633
5	S5	-44.5149	-22.8754	14.5511
5	S6	-47.6936	-23.3442	15.9388
5	S7	-50.8724	-23.813	17.3266
5	S8	-54.0511	-24.2819	18.7143
5	S9	-57.2298	-24.7507	20.1021
5	S10	-60.4085	-25.2195	21.4899
5	S11	-63.5873	-25.6884	22.8776
5	S12	-66.766	-26.1572	24.2654
5	C'1	22	-30.4	-7.6
5	C'2	25.3819	-29.5294	-7.83439
5	C'3	28.7638	-28.6588	-8.06878
5	C'4	32.1457	-27.7882	-8.30316
5	C'5	35.5275	-26.9177	-8.53755
5	C'6	38.9094	-26.0471	-8.77194
5	C'7	42.2913	-25.1765	-9.00633
5	C'8	45.6732	-24.3059	-9.24072
5	C'9	49.0551	-23.4353	-9.4751
5	C'10	52.437	-22.5647	-9.70949
5	C'11	55.8188	-21.6942	-9.94388
5	C'12	59.2007	-20.8236	-10.1783
5	C'13	62.5826	-19.953	-10.4127
5	C'14	65.9645	-19.0824	-10.647
5	C'15	69.3464	-18.2118	-10.8814
5	C'16	72.7283	-17.3412	-11.1158
5	C'17	76.1102	-16.4707	-11.3502
5	C'18	79.492	-15.6001	-11.5846

## Sheet: NormalizedAmplitude_4Hz
	Imagery_Power_average	Baseline_Power_average	Imagery_Power_ER	Baseline_Power_ER
left pINS	0.597924	0.706252	0.0891464	0.0284597
left aSMG	0.308811	0.176598	0.0575357	0.0726091
left HG	0.435104	0.43202	0.111642	0.0658468
left mSTG	0.186489	0.566045	0.0506485	0.0439142
right mSTG	0.136097	0.407654	0.0485221	0.0447095
right mMTG	0.217853	0.437973	0.140654	0.0954012
